# Supplementary material for: Stability Performance of Inductively Coupled Plasma Mass Spectrometry-Phenotyped Kernel Minerals Concentration and Grain Yield in Maize in Different Agro-Climatic Zones
Source: PLoS One. 2015 Sep 25;10(9):e0139067. doi: 10.1371/journal.pone.0139067 (PMC4583500; doi:10.1371/journal.pone.0139067)
Supplement: S1 Table — (XLSX) [file pone.0139067.s002.xlsx]

## Sheet: S1 Table
S1 Table. Genotypes used for studying stability of kernel micronutrients and grain yield.
S. No.	Genotype	Pedigree/Source	QPM/Non-QPM	Source
1	CM-119	R109	Non-QPM	ANGRAU, Hyderabad
2	CM-139	(Tarun x MS1)-Y63-1-9-2-1-1-2	Non-QPM	PAU, Ludhiana
3	CM-501	Suwan 1(C7)-(x)	Non-QPM	DMR, New Delhi
4	CML-124	(P47/Mp704)-3-1-8-2-4-1-4-b1-b1#b1	Non-QPM	CIMMYT, Mexico
5	CML-161	P25 QPM	QPM	CIMMYT, Mexico
6	CML-22	Pob25HC31-1-2·1-3.1-B.##	Non-QPM	CIMMYT, Mexico
7	CML-293	(AC7627*28TSR)-2-4-1-1-BB-f	Non-QPM	CIMMYT, Mexico
8	HKI-1105	Cargil 633	Non-QPM	CCSHAU RRS, Karnal
9	HKI-1128	Hybrid (FF)	Non-QPM	CCSHAU RRS, Karnal
10	HKI-161	CML 161	QPM	CCSHAU RRS, Karnal
11	HKI-163	CML 163	QPM	CCSHAU RRS, Karnal
12	HKI-193-1	CML 193	QPM	CCSHAU RRS, Karnal
13	HKI-193-2	CML 193	QPM	CCSHAU RRS, Karnal
14	HKI-323	Pool 28, sub-tropical	Non-QPM	CCSHAU RRS, Karnal
15	HUZM-185	BC Pool	Non-QPM	BHU, Varanasi
16	IARI-28503	VL Baby corn-06-07-(x)-4-3	Non-QPM	IARI, New Delhi
17	IARI-28505	IML-485-06-07-(x)-1-1-5-3-2	Non-QPM	IARI, New Delhi
18	IARI-28508	Non NEH POP-06-07-8-3-2	Non-QPM	IARI, New Delhi
19	IARI-28509	Non NEH POP-06-07-8-3-2	Non-QPM	IARI, New Delhi
20	KMLD-82	Selection from population	Non-QPM	ANGRAU, Hyderabad
21	LM-13	JCY3-7-1-2-2-1-1 f	Non-QPM	PAU, Ludhiana
22	LM-15	JS2 xJ 3022] HS 80-1-1-1-1-#-FS 3- FS2-#- #-#-xb-#- #-xb-#-#	Non-QPM	PAU, Ludhiana
23	LM-16	JS 4-30…..x(Tarun x Makki Safed 1)-Yellow	Non-QPM	PAU, Ludhiana
24	Pant-100	YHP Alm (x)85-4-3--2-3-3-1-1-1(x)2	Non-QPM	GBPUAT, Pantnagar
25	Pant-110	Pop31(x)18-2-1-1-4-2-2-(x)-2-(x)-3	Non-QPM	GBPUAT, Pantnagar
26	Pant-113	FH3473OPÄ	Non-QPM	GBPUAT, Pantnagar
27	Pant-119	CML 332 Sub Trap Blancas (X) 1-61-4-1-1	Non-QPM	GBPUAT, Pantnagar
28	SE-547	Semi-exotic heterotic pool	Non-QPM	PAU, Ludhiana
29	SKV-1091	S99S1YQ-BBB-12-BBB	QPM	CIMMYT, Mexico
30	SKV-1161	Temp x Trop(H0)QPM-BBB-53-BBB	QPM	CIMMYT, Mexico
31	SKV-18	P61C1-BBB-26-BBB	QPM	CIMMYT, Mexico
32	SKV-246	P65C6-BBB-31-BBB	QPM	CIMMYT, Mexico
33	SKV-247	P65C6-BBB-32-BBB	QPM	CIMMYT, Mexico
34	SKV-311	G15QC7-BBB-24-BBB	QPM	CIMMYT, Mexico
35	SKV-38	P61C1-BBB-2-BBB	QPM	CIMMYT, Mexico
36	SKV-512	S99TLYQ-HG-AB*4-2-BBB	QPM	CIMMYT, Mexico
37	SKV-555	S99TLYQ-HG-AB*4-39-BBB	QPM	CIMMYT, Mexico
38	SKV-58	P62C6-BBB-41-BBB	QPM	CIMMYT, Mexico
39	SKV-580	S00TLYQ-HG-BBB-36-BBB	QPM	CIMMYT, Mexico
40	SKV-598	S87(P65Q)-BBB-19-BBB	QPM	CIMMYT, Mexico
41	SKV-599	S87(P65Q)-BBB-20-BBB	QPM	CIMMYT, Mexico
42	SKV-612	S87(P65Q)-BBB-37-BBB	QPM	CIMMYT, Mexico
43	SKV-671	P69(58969Q)-BBB-2-BBB	QPM	CIMMYT, Mexico
44	SKV-731	G29QC2-BBB-31-BBB	QPM	CIMMYT, Mexico
45	SKV-775	G33QC20-BBB-32-BBB	QPM	CIMMYT, Mexico
46	SKV-8	P61C1-BBB-11-BBB	QPM	CIMMYT, Mexico
47	SKV-90	P62C6-BBB-38-BBB	QPM	CIMMYT, Mexico
48	V-351	Shakti (So) HE 25	Non-QPM	VPKAS, Almora
49	VQL-1	(CM212 x CML 180)-selection	QPM	VPKAS, Almora
50	VQL-2	(V358 x CML173)-selection	QPM	VPKAS, Almora
