# Supplementary material for: Stability Performance of Inductively Coupled Plasma Mass Spectrometry-Phenotyped Kernel Minerals Concentration and Grain Yield in Maize in Different Agro-Climatic Zones
Source: PLoS One. 2015 Sep 25;10(9):e0139067. doi: 10.1371/journal.pone.0139067 (PMC4583500; doi:10.1371/journal.pone.0139067)
Supplement: S2 Table — (XLSX) [file pone.0139067.s003.xlsx]

## Sheet: S2 Table
S2 Table. Descriptions of the environment and soil nutrient profiles of the test environments.
Environment	location	pH	EC	OC%	Av. P (kg ha–1)	Av. K (kg ha–1)	Ca (mg 100g–1)	Mg (mg 100g–1)	Zn (mg kg–1)	Cu (mg kg–1)	Mn (mg kg–1)	Fe (mg kg–1)
Hill	Almora	5.76	0.14	1.05	148.8	296.46	5.8	2.07	3.65	2.73	52.38	86.96
Hill	Bajaura	5.12	0.18	0.61	27.07	132.16	4.88	0.69	1.13	1.73	18.46	73.9
Hill	Barapani	4.28	0.38	1.89	20.06	356.6	1.78	0.42	1.19	1.16	5.17	110.06
Plain	Hyderabad	7.58	0.82	0.75	50.77	995.65	38.33	13.95	1.38	4.74	20.94	15.07
Plain	New Delhi	7.89	0.23	0.26	26.87	257.82	5.87	2.12	2.3	0.91	13.25	18.14
Plain	Dharwad	6.83	0.18	0.94	11.44	211.45	10.54	1.4	1.71	4.4	78.18	49.6
EC: Electrical conductivity; OC: Organic carbon; Av. P: Available phosphorus; Av. K: Available potash.
