# Supplementary material for: Stability Performance of Inductively Coupled Plasma Mass Spectrometry-Phenotyped Kernel Minerals Concentration and Grain Yield in Maize in Different Agro-Climatic Zones
Source: PLoS One. 2015 Sep 25;10(9):e0139067. doi: 10.1371/journal.pone.0139067 (PMC4583500; doi:10.1371/journal.pone.0139067)
Supplement: S3 Table — (XLSX) [file pone.0139067.s004.xlsx]

## Sheet: S3 Table
S3 Table. Kernel Fe concentration ranks, stability ranks and concentration-stability ranks given by each statistical method (GGE biplot, AMMI and joint regression) for 50 genotypes across six tested environments.
Fe		GGE rank			AMMI rank			JRA rank
ID.No.	Genotype	Conc.	Stab.	Conc.-Stab.	Conc.	Stab.	Conc.-Stab.	Conc.	Stab.	Conc.-Stab.
G1	CM-119	35	47	48	35	43	47	31	44	47
G2	CM-139	31	27	32	31	24.5	30.5	33	25	33.5
G3	CM-501	1	37	14	1	35	11	1	42	17
G4	CML-124	15	31	20	15	22	13.5	15	16	7
G5	CML-161	49	30	46.5	49	31	48	49	19	40.5
G6	CML-22	44	40.5	49	44	40.5	49	44	39	50
G7	CML-293	41	1	17	41	15	32.5	43	26	42.5
G8	HKI-1105	24	20	18	24.5	42	38	24	46	44
G9	HKI-1128	8	5	2	8	17	4	8	9	2
G10	HKI-161	50	17	37	50	36	50	50	28	48
G11	HKI-163	46.5	29	44.5	45	26	43	46	12	33.5
G12	HKI-193-1	29	10	15	29	10	15	34	4	12
G13	HKI-193-2	32	36	39	32	11	19	40	10	24
G14	HKI-323	13	22.5	13	13	1	2	13	11	4
G15	HUZM-185	5	48	27	5	49	27.5	7	49	30
G16	IARI-28503	34	14	21.5	34	34	41	27	37	37
G17	IARI-28505	11	6.5	3	9	3	1	10	1	1
G18	IARI-28508	4	8.5	1	4	23	6	6	41	19.5
G19	IARI-28509	19	50	41	20	48	41	17	50	38.5
G20	KMLD-82	22	8.5	10	22	2	3	26	7.5	9
G21	LM-13	23	42	36	23	31	27.5	22	24	18
G22	LM-15	7	27	11.5	7	44	23.5	4	33	10
G23	LM-16	40	24.5	35	40	14	27.5	41.5	15	32
G24	Pant-100	27	40.5	38	27	40.5	39	23	40	36
G25	Pant-110	21	6.5	7.5	19	29	22	19	29	21
G26	Pant-113	6	45.5	24	6	50	32.5	3	47	24
G27	Pant-119	30	4	11.5	30	16	21	30	17	19.5
G28	SE-547	20	49	41	21	47	41	21	48	42.5
G29	SKV-1091	45	12	30	46	28	45	45	35	49
G30	SKV-1161	18	22.5	16	18	18	11	20	18	12
G31	SKV-18	33	16	23	33	4	13.5	32	7.5	15
G32	SKV-246	14	34	21.5	14	19	8.5	14	13	6
G33	SKV-247	26	43	41	26	27	25	29	27	30
G34	SKV-311	46.5	32.5	46.5	47	12	35	47	21	40.5
G35	SKV-38	42	32.5	43	42	21	36.5	39	23	35
G36	SKV-512	48	14	34	48	24.5	44	48	6	28
G37	SKV-555	39	21	33	39	37	46	38	36	46
G38	SKV-58	28	24.5	26	28	5	8.5	28	22	24
G39	SKV-580	25	2.5	7.5	24.5	8	7	25	14	14
G40	SKV-598	10	35	19	11	31	17.5	12	38	24
G41	SKV-599	17	2.5	4	17	9	5	18	3	3
G42	SKV-612	38	14	25	38	13	23.5	37	5	16
G43	SKV-671	12	45.5	31	12	45.5	34	11	45	30
G44	SKV-731	9	11	5	10	45.5	30.5	9	43	27
G45	SKV-775	2	27	9	2	39	16	2	31	8
G46	SKV-8	36	18	28	36	6	17.5	36	2	12
G47	SKV-90	3	19	6	3	33	11	5	20	5
G48	V-351	43	44	50	43	20	36.5	41.5	30	45
G49	VQL-1	16	38.5	29	16	38	27.5	16	34	24
G50	VQL-2	37	38.5	44.5	37	7	20	35	32	38.5
