# Supplementary material for: Stability Performance of Inductively Coupled Plasma Mass Spectrometry-Phenotyped Kernel Minerals Concentration and Grain Yield in Maize in Different Agro-Climatic Zones
Source: PLoS One. 2015 Sep 25;10(9):e0139067. doi: 10.1371/journal.pone.0139067 (PMC4583500; doi:10.1371/journal.pone.0139067)
Supplement: S4 Table — (XLSX) [file pone.0139067.s005.xlsx]

## Sheet: S4 Table
S4 Table. Kernel Zn concentration ranks, stability ranks and concentration-stability ranks given by each statistical method (GGE biplot, AMMI and joint regression) for 50 genotypes across six tested environments.
Zn		GGE rank			AMMI rank			JRA rank
ID.No.	Genotype	Conc.	Stab.	Conc.-Stab.	Conc.	Stab.	Conc.-Stab.	Conc.	Stab.	Conc.-Stab.
G1	CM-119	10	44	32	10	41	22	3	28	9
G2	CM-139	20	26.5	21	22	36	33.5	21	44	38.5
G3	CM-501	2	42.5	19	2	47	19	2	47	18
G4	CML-124	25	38	40	25	35	37.5	26	26.5	24
G5	CML-161	36	18	32	34	25.5	35.5	37	38	48.5
G6	CML-22	29	14	16.5	26.5	17	16	31	21	23
G7	CML-293	47	42.5	49	48	37	50	49	20	43
G8	HKI-1105	41	37	47	40	32	46	41	25	40
G9	HKI-1128	19	12	6	19	2	3	23	5	7
G10	HKI-161	42	24	42	42.5	15.5	33.5	34	9	16
G11	HKI-163	48	14	37.5	47	4	22	48	12	35.5
G12	HKI-193-1	46	6	29	46	6	24.5	47	6	26
G13	HKI-193-2	15	7.5	1	14	1	1	19	1	1
G14	HKI-323	50	21.5	44	50	5	28	50	3	26
G15	HUZM-185	5	32.5	9.5	4	34	10	6	18	5
G16	IARI-28503	21.5	28	24	20	25.5	18	14	22	11.5
G17	IARI-28505	44	34.5	48	45	33	48	44	23	41
G18	IARI-28508	8	49	35.5	9	48	31.5	7	43	20
G19	IARI-28509	27	26.5	30	26.5	13.5	12	30	39	43
G20	KMLD-82	28	9.5	9.5	28	3	6.5	20	2	3
G21	LM-13	6	17	2	5	11	2	5	29	10
G22	LM-15	33	1	7.5	33	8	13.5	32	42	46.5
G23	LM-16	39	30.5	43	36	23.5	35.5	40	19	34
G24	Pant-100	23	20	16.5	23	9	8	22	4	6
G25	Pant-110	33	24	35.5	32	31	41.5	36	33.5	45
G26	Pant-113	45	46	50	44	39.5	49	35	40	48.5
G27	Pant-119	43	3	20	42.5	27	45	45	16	37
G28	SE-547	9	45	32	6	49	28	9	46	29
G29	SKV-1091	26	29	34	29	28	31.5	27	31	33
G30	SKV-1161	38	34.5	45	38	29.5	44	43	10.5	28
G31	SKV-18	37	14	26.5	39	21.5	39	33	17	20
G32	SKV-246	7	32.5	13	8	18	4	10	13	4
G33	SKV-247	3	40	16.5	3	38	13.5	4	36	13
G34	SKV-311	35	39	46	37	39.5	47	38	41	50
G35	SKV-38	31	16	22.5	31	19	20	28	8	11.5
G36	SKV-512	49	2	26.5	49	7	30	46	7	26
G37	SKV-555	13	11	4	13	20	9	15	26.5	14
G38	SKV-58	30	4	7.5	30	12	15	29	15	17
G39	SKV-580	4	47	26.5	7	45	24.5	8	49	30.5
G40	SKV-598	33	5	11	35	10	17	39	30	43
G41	SKV-599	40	24	41	41	23.5	43	42	32	46.5
G42	SKV-612	24	19	16.5	24	29.5	26	25	35	35.5
G43	SKV-671	11	36	22.5	12	43	28	13	37	20
G44	SKV-731	16	7.5	3	16	44	37.5	17	48	38.5
G45	SKV-775	1	50	26.5	1	50	22	1	50	22
G46	SKV-8	21.5	41	39	21	42	41.5	24	33.5	32
G47	SKV-90	18	9.5	5	17.5	13.5	6.5	18	24	15
G48	V-351	17	21.5	12	17.5	21.5	11	16	14	8
G49	VQL-1	12	30.5	14	11	15.5	5	11	10.5	2
G50	VQL-2	14	48	37.5	15	46	40	12	45	30.5
