# Supplementary material for: Stability Performance of Inductively Coupled Plasma Mass Spectrometry-Phenotyped Kernel Minerals Concentration and Grain Yield in Maize in Different Agro-Climatic Zones
Source: PLoS One. 2015 Sep 25;10(9):e0139067. doi: 10.1371/journal.pone.0139067 (PMC4583500; doi:10.1371/journal.pone.0139067)
Supplement: S5 Table — (XLSX) [file pone.0139067.s006.xlsx]

## Sheet: S5 Table
S5 Table. Kernel Mn concentration ranks, stability ranks and concentration-stability ranks given by each statistical method (GGE biplot, AMMI and joint regression) for 50 genotypes across six tested environments.
Mn		GGE ranks			AMMI ranks			JRA ranks
ID. No.	Genotype	Conc.	Stab.	Conc.-Stab.	Conc.	Stab.	Conc.-Stab.	Conc.	Stab.	Conc.-Stab.
G1	CM-119	7	48	27.5	7	50	32.5	7	47	32
G2	CM-139	32	11.5	14	32	17.5	23	34	13	15
G3	CM-501	38	38.5	46	38	15	28.5	39	38	48.5
G4	CML-124	42	4	19.5	42	2	17	43	3.5	14
G5	CML-161	46	1	21.5	46	8	30	46	2	17
G6	CML-22	40.5	4	16.5	40.5	21.5	38	41	6.5	16
G7	CML-293	35.5	14.5	24	35	10.5	18	35	21.5	37
G8	HKI-1105	40.5	31	43	40.5	5.5	19.5	38	18	36
G9	HKI-1128	4	4	1	4	35	9.5	4	40	12
G10	HKI-161	48	35.5	50	49	1	24	48	17	45
G11	HKI-163	50	11.5	36	50	16	40	50	1	23
G12	HKI-193-1	22.5	35.5	31.5	22	25	21.5	23	15	8
G13	HKI-193-2	3	13	3	3	5.5	1	3	20	1
G14	HKI-323	30.5	7	10	31	47	48.5	27	28	34
G15	HUZM-185	2	22.5	5	2	38.5	11	2	41	11
G16	IARI-28503	35.5	37	45	36	41.5	47	28	23.5	26.5
G17	IARI-28505	6	50	29	6	45	26	6	49	34
G18	IARI-28508	8	14.5	4	8	19	5	8	43	23
G19	IARI-28509	24.5	2	7	25	49	45	20	3.5	2
G20	KMLD-82	24.5	22.5	21.5	24	4	6	16	11	3.5
G21	LM-13	12	28	11.5	11	7	2	13	14	3.5
G22	LM-15	18	28	19.5	19	36	31	11	44	34
G23	LM-16	5	26	8	5	21.5	4	5	34.5	9
G24	Pant-100	28	16.5	16.5	29	46	46	29	30	42.5
G25	Pant-110	19	21	11.5	18	28	19.5	21	42	44
G26	Pant-113	11	38.5	23	12	12	3	12	29	10
G27	Pant-119	20	43	38.5	20	10.5	8	22	36.5	41
G28	SE-547	9	28	9	9	41.5	25	9	26	6
G29	SKV-1091	33.5	44	48	34	23.5	34	32	45	48.5
G30	SKV-1161	33.5	46	49	33	38.5	44	37	46	50
G31	SKV-18	37	40	47	37	34	43	36	31	46
G32	SKV-246	22.5	19.5	13	23	20	14	24	10	5
G33	SKV-247	27	18	18	27	31	35.5	33	19	29
G34	SKV-311	45	8	25.5	45	33	48.5	45	6.5	26.5
G35	SKV-38	13	45	31.5	13	44	32.5	15	36.5	26.5
G36	SKV-512	30.5	24.5	27.5	30	9	9.5	31	21.5	30
G37	SKV-555	29	33	37	28	23.5	27	30	16	13
G38	SKV-58	21	42	38.5	21	43	39	25	33	39
G39	SKV-580	26	33	33.5	26	17.5	16	26	27	31
G40	SKV-598	39	33	44	39	31	41.5	40	9	19
G41	SKV-599	47	6	25.5	47	13	37	47	12	42.5
G42	SKV-612	49	19.5	42	48	31	50	49	25	47
G43	SKV-671	16.5	41	30	17	26	14	18	32	20
G44	SKV-731	15	10	6	15	14	7	17	34.5	26.5
G45	SKV-775	10	49	33.5	10	48	35.5	10	48	39
G46	SKV-8	44	16.5	35	44	3	21.5	44	6.5	21
G47	SKV-90	16.5	47	40	16	37	28.5	19	39	39
G48	V-351	1	9	2	1	40	12	1	50	23
G49	VQL-1	14	30	15	14	29	14	14	23.5	7
G50	VQL-2	43	24.5	41	43	27	41.5	42	6.5	18
