# Supplementary material for: Stability Performance of Inductively Coupled Plasma Mass Spectrometry-Phenotyped Kernel Minerals Concentration and Grain Yield in Maize in Different Agro-Climatic Zones
Source: PLoS One. 2015 Sep 25;10(9):e0139067. doi: 10.1371/journal.pone.0139067 (PMC4583500; doi:10.1371/journal.pone.0139067)
Supplement: S6 Table — (XLSX) [file pone.0139067.s007.xlsx]

## Sheet: S6 Table
S6 Table. Kernel Cu concentration ranks, stability ranks and concentration-stability ranks given by each statistical method (GGE biplot, AMMI and joint regression) for 50 genotypes across six tested environments.
Cu		GGE ranks			AMMI ranks			JRA ranks
ID. No.	Genotype	Conc.	Stab.	Conc.-Stab.	Conc.	Stab.	Conc.-Stab.	Conc.	Stab.	Conc.-Stab.
G1	CM-119	14	8.5	4	14	33.5	20.5	14	14	5
G2	CM-139	2	50	28	1.5	4	1	2	50	26
G3	CM-501	16.5	45.5	34	16	39	29	19.5	38	30
G4	CML-124	21	3.5	6	22	15	11	23	13	9
G5	CML-161	34	8.5	17	34	1	10	36	10.5	19.5
G6	CML-22	46	41	50	46	38	49	47	43	50
G7	CML-293	36	39	44	36	49	50	33	49	49
G8	HKI-1105	30	17	22	29	13	16.5	32	34	42
G9	HKI-1128	8.5	3.5	2	9	17	4	8	6	2.5
G10	HKI-161	38	10.5	23.5	38	19.5	33	35	10.5	17
G11	HKI-163	50	10.5	32	50	13	37	50	2.5	28
G12	HKI-193-1	38	13.5	27	38	4	16.5	41	5	18
G13	HKI-193-2	35	13.5	23.5	35	31.5	41	40	12	26
G14	HKI-323	33	44	47	33	50	48	28	39	44
G15	HUZM-185	1	38	14.5	1.5	31.5	8	1	41	15
G16	IARI-28503	5	26	8	5	8.5	2	3	4	1
G17	IARI-28505	28	23	26	28	6.5	9	26.5	23	22
G18	IARI-28508	23	43	37	26	43	43.5	30	46	46
G19	IARI-28509	44	23	39	44	23	42	44	21	41
G20	KMLD-82	20	1.5	3	20	6.5	5	13	1	2.5
G21	LM-13	38	6	19.5	38	18	31	37	2.5	12
G22	LM-15	16.5	48	36	17.5	46	38	16.5	45	36
G23	LM-16	19	20	14.5	19	24	18	19.5	27	19.5
G24	Pant-100	29	47	45	30.5	29.5	35	29	48	47.5
G25	Pant-110	22	13.5	11	21	27	22	25	37	37
G26	Pant-113	25	42	39	25	36	36	22	33	29
G27	Pant-119	41.5	26	41	41.5	10.5	25.5	43	16	32
G28	SE-547	3	30	10	3	35	12.5	4	40	16
G29	SKV-1091	15	26	16	15	16	7	16.5	22	11
G30	SKV-1161	49	18	39	49	22	45	48.5	18	43
G31	SKV-18	40	34.5	43	40	25	40	38	25.5	40
G32	SKV-246	8.5	34.5	18	8	44	25.5	7	25.5	7
G33	SKV-247	7	23	7	7	37	19	9	32	13
G34	SKV-311	31.5	6	12.5	32	8.5	14	34	7.5	14
G35	SKV-38	31.5	45.5	47	30.5	47	46	26.5	36	38
G36	SKV-512	24	13.5	12.5	23	2	3	21	30	23.5
G37	SKV-555	10	1.5	1	10	19.5	6	11	7.5	4
G38	SKV-58	26	30	31	24	45	43.5	24	35	32
G39	SKV-580	43	30	42	43	21	39	39	24	39
G40	SKV-598	27	28	30	27	29.5	32	31	16	21
G41	SKV-599	41.5	20	33	41.5	13	28	42	9	23.5
G42	SKV-612	45	32	47	45	10.5	30	45	16	35
G43	SKV-671	18	6	5	17.5	41.5	34	18	42	34
G44	SKV-731	4	49	29	4	48	25.5	5	47	26
G45	SKV-775	47	16	35	48	4	25.5	48.5	19.5	45
G46	SKV-8	11	33	19.5	11	40	23	10	28	10
G47	SKV-90	13	36.5	25	13	28	15	15	44	32
G48	V-351	12	20	9	12	26	12.5	12	19.5	6
G49	VQL-1	48	36.5	49	47	33.5	47	46	31	47.5
G50	VQL-2	6	40	21	6	41.5	20.5	6	29	8
