# Supplementary material for: Stability Performance of Inductively Coupled Plasma Mass Spectrometry-Phenotyped Kernel Minerals Concentration and Grain Yield in Maize in Different Agro-Climatic Zones
Source: PLoS One. 2015 Sep 25;10(9):e0139067. doi: 10.1371/journal.pone.0139067 (PMC4583500; doi:10.1371/journal.pone.0139067)
Supplement: S7 Table — (XLSX) [file pone.0139067.s008.xlsx]

## Sheet: S7 Table
S7 Table. Grain yield ranks, stability ranks and yield-stability ranks given by each statistical method (GGE biplot, AMMI and joint regression) for 50 genotypes across six tested environments.
Grain yield		GGE ranks			AMMI ranks			JRA ranks
ID.No.	Genotype	Yield	Stab.	Yield-Stab.	Yield	Stab.	Yield-Stab.	Yield	Stab.	Yield-Stab.
G1	CM-119	27	10	11	26.5	15.5	14	24.5	26	25
G2	CM-139	44.5	14	32	41	6	21	39	34	45
G3	CM-501	41.5	34	45.5	45	18	36	42	2	15
G4	CML-124	6.5	21.5	7.5	6	30	10	5.5	28	9
G5	CML-161	13	43	29	10	32.5	15.5	10	16	5
G6	CML-22	12	10	5	13.5	4.5	4	14	27	11
G7	CML-293	19	19	13	20	11	7.5	21	11	8
G8	HKI-1105	41.5	28	42	38	45.5	48.5	34.5	35	42.5
G9	HKI-1128	2	39.5	16	2	47	25	1	43	15
G10	HKI-161	23	41	37	24	27.5	30	30.5	39	42.5
G11	HKI-163	37	2.5	15	28	27.5	32	32.5	48	48
G12	HKI-193-1	29	31	36	29.5	18	22.5	27.5	15	12
G13	HKI-193-2	9	36	19	11.5	36	22.5	10	40	24
G14	HKI-323	24	48	43	22	48	40.5	22	46	41
G15	HUZM-185	39	7.5	20	36	38	43	44	30	46
G16	IARI-28503	48	31	47	49	29	46	49	32	49
G17	IARI-28505	47	17.5	38	47	21.5	39	46	1	20
G18	IARI-28508	4.5	14	3	5	26	7.5	10	37	20
G19	IARI-28509	19	24.5	17	18	14	9	19	9	6.5
G20	KMLD-82	26	49	44	34.5	49	48.5	23	49	44
G21	LM-13	17	34	22.5	17	34	28.5	15	3	2
G22	LM-15	44.5	42	50	43.5	43	50	39	23	37
G23	LM-16	32.5	47	48	26.5	50	45	27.5	22	23
G24	Pant-100	10.5	21.5	9	13.5	1	2	13	33	18
G25	Pant-110	3	14	2	3.5	39	15.5	4	41	17
G26	Pant-113	1	50	22.5	1	45.5	20	2	50	28
G27	Pant-119	39	5.5	18	41	8.5	26.5	47.5	6	31
G28	SE-547	50	2.5	25	50	20	40.5	50	13	39.5
G29	SKV-1091	19	46	39.5	20	42	35	18	45	39.5
G30	SKV-1161	34.5	21.5	29	37	4.5	13	32.5	29	35
G31	SKV-18	49	7.5	31	48	8.5	34	47.5	14	35
G32	SKV-246	22	27	21	23	25	24	26	21	20
G33	SKV-247	34.5	17.5	24	32	36	38	30.5	44	47
G34	SKV-311	10.5	14	6	7	13	5	5.5	19	4
G35	SKV-38	6.5	31	12	8.5	41	26.5	7	12	3
G36	SKV-512	14	14	7.5	11.5	3	2	10	18	6.5
G37	SKV-555	30	29	34	32	23.5	32	36.5	25	35
G38	SKV-58	4.5	2.5	1	3.5	11	2	3	5	1
G39	SKV-580	21	38	34	20	23.5	18	20	24	15
G40	SKV-598	25	34	34	25	15.5	12	24.5	38	38
G41	SKV-599	39	44.5	49	43.5	36	47	39	4	13
G42	SKV-612	28	37	39.5	29.5	21.5	28.5	29	31	33
G43	SKV-671	8	26	10	8.5	31	11	10	42	28
G44	SKV-731	15	39.5	27	15.5	40	32	16.5	36	30
G45	SKV-775	43	24.5	41	39	32.5	42	41	7	22
G46	SKV-8	16	5.5	4	15.5	7	6	16.5	20	10
G47	SKV-90	31	44.5	45.5	32	44	44	36.5	47	50
G48	V-351	46	10	29	46	18	37	44	8	28
G49	VQL-1	36	2.5	14	41	2	17	44	10	32
G50	VQL-2	32.5	21.5	26	34.5	11	19	34.5	17	26
