# Supplementary material for: Stability Performance of Inductively Coupled Plasma Mass Spectrometry-Phenotyped Kernel Minerals Concentration and Grain Yield in Maize in Different Agro-Climatic Zones
Source: PLoS One. 2015 Sep 25;10(9):e0139067. doi: 10.1371/journal.pone.0139067 (PMC4583500; doi:10.1371/journal.pone.0139067)
Supplement: S8 Table — (XLSX) [file pone.0139067.s009.xlsx]

## Sheet: S8 Table
S8 Table. Mean kernel Fe concentration (mg kg–1) and estimates of stability parameters along with respective ranks for 50 genotypes tested in six tested environments.
Genotype	Mean	AMMI Parameters						GGED	Joint Regression
		SIPC1	SIPCF	EV1	EVF	D	ASV		b	S2d
G1	29.65	0.74	3.18	0.01	0.03	2.01	2.02	82	1.04	27.02
G2	30.74	0.11	1.8	0	0.01	1.17	1.09	58	1.12	7.08
G3	42.41	0.52	3.52	0.01	0.04	2.18	1.5	38	1.74	26.08
G4	34.09	0.73	1.59	0.01	0.01	0.99	0.94	46	1.3	0.9
G5	25.23	0.93	1.48	0.02	0.01	0.98	1.21	79	0.56	2.2
G6	27.68	1.26	2.65	0.04	0.02	1.62	1.64	84.5	0.86	15.37
G7	28.55	0.58	2.56	0.01	0.02	1.52	0.74	42	0.63	7.85
G8	31.85	1.53	3.85	0.06	0.04	2.17	2.01	44	1.4	33.34
G9	36.34	0.51	1.35	0.01	0	0.74	0.8	13	1.39	-2.69
G10	23.94	1.18	1.89	0.04	0.01	1.3	1.51	67	0.49	8.15
G11	26.72	0.86	2.01	0.02	0.01	1.27	1.1	75.5	0.05	-1.82
G12	30.87	0.33	0.96	0	0	0.51	0.53	39	0.89	-3.75
G13	30.59	0.31	1.11	0	0	0.59	0.58	68	0.88	-2.67
G14	34.97	0	0.98	0	0.01	0.73	0.17	35.5	1.1	-2.15
G15	37.34	2	4.31	0.11	0.05	2.5	2.78	53	1.23	48.07
G16	30.26	0.95	2.17	0.02	0.01	1.3	1.46	48	1.16	14.38
G17	35.84	0.24	0.48	0	0	0.31	0.31	17.5	1.07	-5.19
G18	37.99	0.67	3.76	0.01	0.04	1.97	1.06	12.5	0.85	20.6
G19	32.96	0.4	5.36	0	0.08	3.07	2.4	69	1.27	63.02
G20	32.28	0.11	0.94	0	0	0.57	0.19	30.5	1.11	-3.29
G21	32.26	0.94	1.76	0.02	0.01	1.08	1.21	65	0.6	5.54
G22	36.63	1.58	2.44	0.07	0.02	1.68	2.09	34	1.93	11.62
G23	28.75	0.54	2.28	0.01	0.02	1.38	0.73	64.5	0.07	-0.96
G24	31.64	0.8	3.61	0.02	0.03	1.93	1.64	67.5	1.52	19.97
G25	33.02	0.38	3.29	0	0.03	1.73	1.2	27.5	0.12	8.49
G26	36.74	2.35	4.57	0.15	0.07	2.97	3.01	51.5	2.84	34.08
G27	30.84	0.47	1.53	0.01	0.01	0.84	0.75	34	1.34	1.54
G28	32.95	1.43	4.02	0.06	0.04	2.26	2.37	69	0.77	36.83
G29	26.63	0.77	3.39	0.02	0.03	1.8	1.15	57	1.76	12.87
G30	33.07	0.03	1.38	0	0.01	0.93	0.84	40.5	1.23	2.12
G31	30.37	0.13	0.95	0	0	0.55	0.32	49	0.68	-3.29
G32	34.41	0.56	1.5	0.01	0	0.8	0.86	48	1.29	-1.28
G33	31.71	0.5	2.36	0.01	0.02	1.33	1.14	69	0.65	7.99
G34	26.55	0.34	2.37	0	0.02	1.26	0.62	79	1.42	3.19
G35	28.46	0.66	2.7	0.01	0.02	1.4	0.93	74.5	0.46	5.17
G36	26.28	0.85	1.8	0.02	0.01	1.2	1.09	62	-0.05	-3.44
G37	28.98	0.66	2.67	0.01	0.02	1.59	1.57	60	0.68	13.82
G38	31.44	0.32	1.95	0	0.01	1.16	0.41	52.5	0.42	4.66
G39	31.85	0.34	1.34	0	0.01	0.77	0.5	27.5	0.98	-1.02
G40	35.77	0.94	2.97	0.02	0.03	1.75	1.21	45	1.26	14.85
G41	33.43	0.28	1.04	0	0	0.57	0.52	19.5	0.39	-4.25
G42	29.15	0.32	1.34	0	0.01	0.78	0.7	52	0.49	-3.57
G43	35.49	0.54	3.18	0.01	0.03	2.13	2.12	57.5	1.4	30.95
G44	35.8	1.33	3.73	0.05	0.03	2.09	2.12	20	1.59	26.61
G45	40.71	1.21	3.83	0.04	0.04	2.14	1.6	29	2.58	10.04
G46	29.43	0.3	1.44	0	0.01	0.81	0.42	54	0.4	-4.79
G47	38.75	0.76	2.85	0.02	0.02	1.49	1.29	22	0.07	2.72
G48	28.33	0.43	2.6	0.01	0.02	1.39	0.91	87	1.36	9.28
G49	34.06	1.21	2.63	0.04	0.02	1.47	1.58	54.5	1.03	12.42
G50	29.32	0.1	2.6	0	0.03	1.58	0.45	75.5	0.63	11.42
Ranks	Mean	SIPC1	SIPCF	EV1	EVF	D	ASV	GGED	b	S2d
G1	35	31	37.5	24.5	38.5	41	43	48	3	44
G2	31	4.5	18.5	9	16	19	24.5	32	8.5	25
G3	1	22	41	24.5	45	46	35	14	41	42
G4	15	30	16	24.5	16	16	22	20	19	16
G5	49	37	13	36	16	15	31	46.5	32	19
G6	44	44	32	42.5	29	34	40.5	49	10	39
G7	41	26	28	24.5	29	31	15	17	25.5	26
G8	24.5	47	46	46.5	45	45	42	18	29	46
G9	8	21	10	24.5	4.5	8	17	2	27	9
G10	50	41	20	42.5	16	23.5	36	37	33.5	28
G11	45	36	22	36	16	22	26	44.5	47	12
G12	29	13	4	9	4.5	2	10	15	6.5	4
G13	32	10	7	9	4.5	6	11	39	8.5	10
G14	13	1	5	9	16	7	1	13	5	11
G15	5	49	48	49	48	48	49	27	14	49
G16	34	40	23	36	16	23.5	34	21.5	12	37
G17	9	7	1	9	4.5	1	3	3	4	1
G18	4	29	44	24.5	45	40	23	1	11	41
G19	20	17	50	9	50	50	48	41	17	50
G20	22	4.5	2	9	4.5	4.5	2	10	6.5	7.5
G21	23	38.5	17	36	16	17	31	36	29	24
G23	40	23.5	24	24.5	29	26	14	35	45	15
G24	27	34	42	36	38.5	39	40.5	38	35	40
G25	19	16	39	9	38.5	36	29	7.5	43	29
G26	6	50	49	50	49	49	50	24	50	47
G27	30	19	15	24.5	16	13	16	11.5	22	17
G28	21	46	47	46.5	45	47	47	41	14	48
G29	46	33	40	36	38.5	38	28	30	42	35
G30	18	2	11	9	16	14	18	16	14	18
G31	33	6	3	9	4.5	3	4	23	20.5	7.5
G32	14	25	14	24.5	4.5	11	19	21.5	18	13
G33	26	20	25	24.5	29	25	27	41	23	27
G34	47	14.5	26	9	29	21	12	46.5	31	21
G35	42	27.5	34	24.5	29	28	21	43	36	23
G36	48	35	18.5	36	16	20	24.5	34	48	6
G37	39	27.5	33	24.5	29	33	37	33	20.5	36
G38	28	11.5	21	9	16	18	5	26	37	22
G39	24.5	14.5	8.5	9	16	9	8	7.5	1	14
G40	11	38.5	36	36	38.5	37	31	19	16	38
G41	17	8	6	9	4.5	4.5	9	4	40	3
G42	38	11.5	8.5	9	16	10	13	25	33.5	5
G43	12	23.5	37.5	24.5	38.5	43	45.5	31	29	45
G44	10	45	43	45	38.5	42	45.5	5	38	43
G45	2	42.5	45	42.5	45	44	39	9	49	31
G46	36	9	12	9	16	12	6	28	39	2
G47	3	32	35	36	29	30	33	6	45	20
G48	43	18	29.5	24.5	29	27	20	50	24	30
G49	16	42.5	31	42.5	29	29	38	29	2	34
G50	37	3	29.5	9	38.5	32	7	44.5	25.5	32
