# Supplementary material for: Stability Performance of Inductively Coupled Plasma Mass Spectrometry-Phenotyped Kernel Minerals Concentration and Grain Yield in Maize in Different Agro-Climatic Zones
Source: PLoS One. 2015 Sep 25;10(9):e0139067. doi: 10.1371/journal.pone.0139067 (PMC4583500; doi:10.1371/journal.pone.0139067)
Supplement: S9 Table — (XLSX) [file pone.0139067.s010.xlsx]

## Sheet: S9 Table
S9 Table. Mean kernel Zn concentration (mg kg–1) and estimates of stability parameters along with respective ranks for 50 genotypes tested in six tested environments.
Genotype	Mean	AMMI Parameters						GGED	Joint Regression
		SIPC1	SIPCF	EV1	EVF	D	ASV		b	S2d
G1	18.15	0.99	2.31	0.03	0.02	1.26	1.83	54	1.24	0.42
G2	16.27	0.77	3.5	0.02	0.04	1.76	1.62	46.5	1.13	2.03
G3	20.2	1.47	4.06	0.07	0.06	2.37	2.64	44.5	1.6	2.71
G4	15.99	0.75	2.32	0.02	0.02	1.22	1.46	63	0.56	0.41
G5	14.77	0.23	3.03	0	0.04	1.63	0.98	54	0.74	1.56
G6	15.56	0.2	1.35	0	0.01	0.82	0.76	43	0.85	0.3
G7	13.19	0.91	1.87	0.03	0.01	1.08	1.63	89.5	0.6	0.29
G8	14.41	0.58	1.91	0.01	0.01	0.97	1.16	78	0.84	0.38
G9	16.54	0.09	0.8	0	0.01	0.57	0.18	31	1.19	-0.1
G10	14.25	0.41	1.36	0.01	0.01	0.8	0.75	66	0.77	0
G11	13.32	0.17	1.65	0	0.01	0.94	0.37	62	0.67	0.03
G12	13.66	0.12	1.3	0	0.01	0.71	0.42	52	0.8	-0.08
G13	17.7	0.04	0.24	0	0	0.13	0.1	22.5	0.98	-0.33
G14	11.83	0.17	1.33	0	0.01	0.71	0.39	71.5	0.76	-0.24
G15	18.82	0.77	1.27	0.02	0.01	0.82	1.38	37.5	0.95	0.23
G16	16.48	0.17	1.67	0	0.01	1.03	0.98	49.5	1.56	0.35
G17	14.15	0.56	2.2	0.01	0.02	1.12	1.18	78.5	1.12	0.36
G18	18.23	1.59	3.05	0.09	0.03	1.89	3	57	1.16	1.92
G19	15.56	0.22	2.06	0	0.03	1.32	0.69	53.5	0.63	1.63
G20	15.53	0.1	0.55	0	0	0.29	0.21	37.5	1.03	-0.27
G21	18.75	0.1	0.98	0	0	0.63	0.58	23	0.98	0.43
G22	14.92	0.25	2.39	0	0.05	1.75	0.49	34	0.7	1.88
G23	14.56	0.49	1.85	0.01	0.01	0.94	0.95	69.5	1.15	0.28
G24	16.1	0.28	0.62	0	0	0.36	0.53	43	0.96	-0.22
G25	14.98	0.52	1.9	0.01	0.01	1.02	1.11	57	0.63	0.66
G26	14.16	1	2.61	0.03	0.03	1.64	1.79	91	0.75	1.7
G27	14.25	0.11	1.77	0	0.01	1.12	1.04	46	1.35	0.19
G28	18.39	1.66	4.55	0.09	0.06	2.47	3.27	54	0.41	2.59
G29	15.43	0.51	2.11	0.01	0.01	1.06	1.06	55	1.35	0.46
G30	14.47	0.47	1.92	0.01	0.01	1	1.09	72.5	1.37	0.02
G31	14.46	0.2	1.95	0	0.01	1.1	0.93	51	0.37	0.2
G32	18.33	0.37	1.59	0	0.01	0.8	0.77	39.5	1.34	0.05
G33	19.21	0.99	1.9	0.03	0.02	1.26	1.78	43	0.95	1.03
G34	14.52	0.85	2.26	0.02	0.02	1.33	1.79	74	1.07	1.77
G35	15.1	0.34	1.55	0	0.01	0.84	0.78	47	0.6	-0.01
G36	13.03	0.02	0.99	0	0	0.59	0.46	51	0.79	-0.04
G37	17.88	0.11	2.14	0	0.02	1.2	0.83	24	1.49	0.41
G38	15.18	0.21	1.31	0	0.01	0.7	0.65	34	1.04	0.15
G39	18.36	1.32	3.51	0.06	0.04	2.01	2.38	51	0.98	3.35
G40	14.74	0.32	1.65	0	0.02	1.07	0.56	38	1.37	0.44
G41	14.28	0.25	1.65	0	0.01	1.03	0.95	64	0.8	0.65
G42	16.07	0.34	2.5	0	0.02	1.32	1.09	43	1.23	0.69
G43	17.98	0.97	2.93	0.03	0.03	1.55	1.97	47	1.23	1.05
G44	17.09	0.52	3.85	0.01	0.06	2.29	2.23	23.5	0.67	2.82
G45	21.44	2.52	5.35	0.22	0.11	3.33	4.57	51	1.37	8.46
G46	16.33	1.03	1.84	0.04	0.01	1.16	1.86	62.5	1.18	0.66
G47	17	0.39	1.22	0.01	0.01	0.89	0.69	27.5	1.06	0.37
G48	17	0.42	1.42	0.01	0.01	0.79	0.93	38.5	1.2	0.06
G49	18.11	0.38	0.93	0.01	0	0.52	0.75	42.5	1.28	0.02
G50	17.68	1.35	3.85	0.06	0.05	2.04	2.58	62	1.17	2.48
Ranks	Mean	SIPC1	SIPCF	EV1	EVF	D	ASV	GGED	b	S2d
G1	10	41.5	36	41	33.5	34.5	41	32	27.5	28
G2	22	36.5	44	36.5	43	43	36	21	12	44
G3	2	47	48	47	48	48	47	19	49	47
G4	25	35	37	36.5	33.5	33	35	40	45	26.5
G5	34	16	42	12	43	40	25.5	32	30	38
G6	26.5	12.5	13	12	18	14.5	17	16.5	13.5	21
G7	48	39	25	41	18	27	37	49	43.5	20
G8	40	34	28	29	18	20	32	47	15.5	25
G9	19	3	4	12	18	5	2	6	19	5
G10	42.5	26	14	29	18	12.5	15.5	42	25	9
G11	47	10	19	12	18	18.5	4	37.5	33.5	12
G12	46	8	10	12	18	9.5	6	29	21	6
G13	14	2	1	12	3.5	1	1	1	2	1
G14	50	10	12	12	18	9.5	5	44	27.5	3
G15	4	36.5	9	36.5	18	14.5	34	9.5	7.5	18
G16	20	10	21	12	18	23.5	25.5	24	47	22
G17	45	33	34	29	33.5	29.5	33	48	11	23
G18	9	48	43	48.5	39.5	44	48	35.5	15.5	43
G19	26.5	15	31	12	39.5	36.5	13.5	30	40	39
G20	28	4.5	2	12	3.5	2	3	9.5	4	2
G21	5	4.5	6	12	3.5	7	11	2	2	29
G23	33	17.5	38	12	45.5	42	8	7.5	32	42
G24	36	29	24	29	18	18.5	23.5	43	13.5	19
G25	23	19	3	12	3.5	3	9	16.5	5.5	4
G26	32	31.5	26.5	29	18	22	31	35.5	40	33.5
G27	44	43	40	41	39.5	41	39.5	50	29	40
G28	42.5	6.5	22	12	18	29.5	27	20	36.5	16
G29	6	49	49	48.5	48	49	49	32	48	46
G30	29	30	32	29	18	25	28	34	36.5	31
G31	38	28	29	29	18	21	29.5	45	40	10.5
G32	39	12.5	30	12	18	28	21.5	26.5	50	17
G33	8	23	17	12	18	12.5	18	13	35	13
G34	3	41.5	26.5	41	33.5	34.5	38	16.5	7.5	36
G35	37	38	35	36.5	33.5	38	39.5	46	10	41
G36	31	21.5	16	12	18	16	19	22.5	43.5	8
G37	49	1	7	12	3.5	6	7	26.5	23	7
G38	13	6.5	33	12	33.5	32	20	4	46	26.5
G39	30	14	11	12	18	8	12	7.5	5.5	15
G40	7	45	45	45.5	43	45	45	26.5	2	49
G41	35	20	19	12	33.5	26	10	11	40	30
G42	41	17.5	19	12	18	23.5	23.5	41	21	32
G43	24	21.5	39	12	33.5	36.5	29.5	16.5	25	35
G44	12	40	41	41	39.5	39	43	22.5	25	37
G45	16	31.5	46.5	29	48	47	44	3	33.5	48
G46	1	50	50	50	50	50	50	26.5	40	50
G47	17.5	25	8	29	18	17	13.5	5	9	24
G48	17.5	27	15	29	18	11	21.5	12	21	14
G49	11	24	5	29	3.5	4	15.5	14	31	10.5
G50	15	46	46.5	45.5	45.5	46	46	37.5	17	45
