# Supplementary material for: Stability Performance of Inductively Coupled Plasma Mass Spectrometry-Phenotyped Kernel Minerals Concentration and Grain Yield in Maize in Different Agro-Climatic Zones
Source: PLoS One. 2015 Sep 25;10(9):e0139067. doi: 10.1371/journal.pone.0139067 (PMC4583500; doi:10.1371/journal.pone.0139067)
Supplement: S10 Table — (XLSX) [file pone.0139067.s011.xlsx]

## Sheet: S10 Table
S10 Table. Mean kernel Mn concentration (mg kg–1) and estimates of stability parameters along with respective ranks for 50 genotypes tested in six tested environments.
Genotype	Mean	AMMI Parameters						GGED	Joint Regression
		SIPC1	SIPCF	EV1	EVF	D	ASV		b	S2d
G1	10.85	1.47	3.41	0.13	0.06	1.86	2.16	55	1.43	2.65
G2	8.37	0.21	0.94	0	0.01	0.55	0.55	43.5	0.84	-0.07
G3	7.84	0.19	1.21	0	0.01	0.73	0.46	76.5	0.96	0.87
G4	7.44	0.07	0.35	0	0	0.24	0.1	46	0.92	-0.16
G5	6.59	0.13	0.96	0	0.01	0.5	0.34	47	0.98	-0.26
G6	7.61	0.45	1.34	0.01	0.01	0.73	0.66	44.5	1.57	-0.15
G7	8.13	0.15	1.09	0	0.01	0.64	0.39	50	1.15	0.08
G8	7.61	0	0.86	0	0.01	0.61	0.24	71.5	0.52	0.04
G9	11.81	0.12	2.04	0	0.03	1.2	0.95	8	1.04	0.94
G10	6.03	0.05	0.46	0	0	0.27	0.08	83.5	0.57	0.03
G11	4.87	0.12	0.74	0	0	0.48	0.48	61.5	0.46	-0.28
G12	9.03	0.41	0.98	0.01	0.01	0.58	0.68	58	0.79	0
G13	12.22	0.17	0.32	0	0	0.2	0.24	16	1.31	0.07
G14	8.44	1.37	2.32	0.11	0.04	1.51	1.96	37.5	-0.19	0.19
G15	13.28	0.09	2.46	0	0.04	1.4	1.02	24.5	1.3	1.04
G16	8.11	0.8	1.09	0.04	0.01	0.83	1.1	72.5	0.57	0.11
G17	11.41	1.06	3.74	0.07	0.09	1.98	1.54	56	1.23	3.13
G18	10.82	0.4	1.75	0.01	0.03	1.2	0.58	22.5	1.17	1.27
G19	8.89	1.46	3.22	0.13	0.07	1.9	2.03	26.5	-1	-0.16
G20	8.9	0.13	0.72	0	0	0.43	0.21	47	1.09	-0.1
G21	10.3	0.02	0.41	0	0	0.28	0.27	40	1.38	-0.05
G22	9.3	0.17	2.13	0	0.03	1.2	0.98	46	1.09	1.36
G23	11.51	0.02	1.3	0	0.01	0.8	0.66	31	0.89	0.61
G24	8.51	1.38	2.44	0.12	0.04	1.52	1.91	44.5	-0.08	0.27
G25	9.37	0.22	1.73	0	0.02	0.94	0.76	40	0.77	1.06
G26	10.24	0.3	1.33	0.01	0.01	0.76	0.42	49.5	1.11	0.23
G27	9.17	0.12	1.25	0	0.01	0.7	0.39	63	1.25	0.7
G28	10.53	0.57	1.98	0.02	0.03	1.15	1.1	37	0.13	0.16
G29	8.16	0.43	2.09	0.01	0.03	1.08	0.67	77.5	1.35	2.02
G30	8.27	0.18	3.16	0	0.07	1.76	1.02	79.5	2.52	2.04
G31	7.91	0.57	1.66	0.02	0.01	0.88	0.87	77	1.1	0.28
G32	8.98	0.46	0.87	0.01	0.01	0.55	0.65	42	1.21	-0.12
G33	8.68	0.49	1.31	0.01	0.01	0.74	0.81	45	1.25	0.06
G34	6.78	0.38	1.13	0.01	0.01	0.77	0.85	53	1.21	-0.15
G35	9.79	0.98	1.97	0.06	0.02	1.15	1.35	58	1.55	0.7
G36	8.5	0.06	1.01	0	0.01	0.57	0.36	55	1.19	0.08
G37	8.55	0.38	1.17	0.01	0.01	0.63	0.67	62	0.69	0.01
G38	9.07	0.77	1.99	0.04	0.02	1.05	1.12	63	1.6	0.54
G39	8.84	0.17	0.95	0	0.01	0.58	0.55	59	0.92	0.17
G40	7.69	0.57	0.84	0.02	0.01	0.61	0.81	72	1.29	-0.13
G41	6.31	0.01	1.27	0	0.01	0.73	0.43	53	0.43	-0.09
G42	6.12	0.08	1.28	0	0.01	0.86	0.81	68.5	0.74	0.13
G43	9.38	0.4	1.15	0.01	0.01	0.63	0.69	57.5	1.07	0.36
G44	9.59	0.31	1.7	0.01	0.03	1.08	0.44	25	1.87	0.61
G45	10.37	1.18	3.28	0.08	0.06	1.83	1.97	59	1.91	2.8
G46	6.88	0.04	0.9	0	0.01	0.6	0.13	60.5	0.51	-0.15
G47	9.53	0.15	1.64	0	0.02	1.06	1	63.5	1.75	0.92
G48	14.93	0.04	2.05	0	0.03	1.27	1.08	10	1.23	3.53
G49	9.72	0.56	1.22	0.02	0.01	0.74	0.77	44	0.97	0.11
G50	7.42	0.54	0.93	0.02	0.01	0.61	0.75	67.5	0.43	-0.15
Ranks	Mean	SIPC1	SIPCF	EV1	EVF	D	ASV	GGED	b	S2d
G1	7	50	49	49.5	46.5	48	50	27.5	33	47
G2	32	24	12	13	19	8.5	17.5	14	14	13
G3	38	23	22	13	19	22	15	46	3.5	38
G4	42	9	2	13	3.5	2	2	19.5	6.5	3.5
G5	46	15.5	14	13	19	7	8	21.5	1	2
G6	40.5	34	30	31	19	22	21.5	16.5	40	6.5
G7	35	17.5	17.5	13	19	19	10.5	24	13	21.5
G8	40.5	1	8	13	19	15	5.5	43	35	18
G9	4	13	39	13	39	40	35	1	3.5	40
G10	49	7	4	13	3.5	3	1	50	33	17
G11	50	13	6	13	3.5	6	16	36	37	1
G12	22	32	15	31	19	11.5	25	31.5	18	15
G13	3	20	1	13	3.5	1	5.5	3	28.5	20
G14	31	47	43	47	44	44	47	10	48	28
G15	2	11	45	13	44	43	38.5	5	27	41
G16	36	43	17.5	42.5	19	29	41.5	45	33	23.5
G17	6	45	50	45	50	50	45	29	21	49
G18	8	30.5	35	31	39	40	19	4	15	43
G19	25	49	47	49.5	48.5	49	49	7	50	3.5
G20	24	15.5	5	13	3.5	5	4	21.5	8.5	11
G21	11	3.5	3	13	3.5	4	7	11.5	31	14
G23	19	20	42	13	39	40	36	19.5	8.5	44
G24	5	3.5	27	13	19	28	21.5	8	11.5	34.5
G25	29	48	44	48	44	45	46	16.5	47	30
G26	18	25	34	13	33.5	32	28	11.5	21	42
G27	12	26	29	31	19	26	12	23	11.5	29
G28	20	13	24	13	19	20	10.5	38.5	23.5	36.5
G29	9	40	37	39	39	37.5	41.5	9	44.5	26
G30	34	33	41	31	39	35.5	23.5	48	30	45
G31	33	22	46	13	48.5	46	38.5	49	49	46
G32	37	40	32	39	19	31	34	47	10	31
G33	23	35	9	31	19	8.5	20	13	18	10
G34	27	36	28	31	19	24.5	31	18	23.5	19
G35	45	28.5	19	31	19	27	33	25.5	18	6.5
G36	13	44	36	44	33.5	37.5	44	31.5	38	36.5
G37	30	8	16	13	19	10	9	27.5	16	21.5
G38	28	28.5	21	31	19	17.5	23.5	37	28.5	16
G39	21	42	38	42.5	33.5	33	43	38.5	42	33
G40	26	20	13	13	19	11.5	17.5	33.5	6.5	27
G41	39	40	7	39	19	15	31	44	26	9
G42	47	2	25	13	19	22	13	25.5	40	12
G43	48	10	26	13	19	30	31	42	25	25
G44	17	30.5	20	31	19	17.5	26	30	5	32
G45	15	27	33	31	39	35.5	14	6	44.5	34.5
G46	10	46	48	46	46.5	47	48	33.5	46	48
G47	16	17.5	31	13	33.5	34	37	40	43	39
G48	1	5.5	40	13	39	42	40	2	21	50
G49	14	38	23	39	19	24.5	29	15	2	23.5
G50	43	37	11	39	19	15	27	41	40	6.5
