# Supplementary material for: Stability Performance of Inductively Coupled Plasma Mass Spectrometry-Phenotyped Kernel Minerals Concentration and Grain Yield in Maize in Different Agro-Climatic Zones
Source: PLoS One. 2015 Sep 25;10(9):e0139067. doi: 10.1371/journal.pone.0139067 (PMC4583500; doi:10.1371/journal.pone.0139067)
Supplement: S12 Table — (XLSX) [file pone.0139067.s013.xlsx]

## Sheet: S12 Table
S12 Table. Mean grain yield (kg ha–1) and estimates of stability parameters along with respective ranks for 50 genotypes tested in 6 tested environments.
Genotype	Mean	AMMI Parameters						GGED	Joint Regression
		SIPC1	SIPCF	EV1	EVF	D	ASV		b	S2d
G1	2346.64	0.05	0.68	0	0.02	0.38	0.21	37	0.52	5.98
G2	2026.65	0.06	0.59	0	0.02	0.37	0.1	58.5	0.38	7.72
G3	1973.31	0.13	0.52	0.01	0.01	0.3	0.23	75.5	0.18	0.44
G4	3013.3	0.18	0.55	0.02	0.01	0.31	0.34	28	0.6	6.13
G5	2933.3	0.23	0.46	0.03	0.01	0.29	0.36	56	1.49	3.65
G6	2826.64	0.06	0.47	0	0.01	0.29	0.09	22	1.04	6.09
G7	2586.64	0.08	0.43	0	0.01	0.22	0.16	38	1.04	2.67
G8	2106.65	0.27	0.92	0.03	0.04	0.52	0.59	69.5	2.08	7.86
G9	3519.96	0.42	0.78	0.09	0.04	0.51	0.66	41.5	0.86	12.33
G10	2426.64	0.19	0.67	0.02	0.02	0.35	0.3	64	1.44	10.89
G11	2293.31	0.15	0.78	0.01	0.04	0.5	0.3	39.5	0.49	18.64
G12	2239.98	0.13	0.7	0.01	0.02	0.36	0.23	60	0.23	3.56
G13	2906.64	0.19	0.85	0.02	0.03	0.44	0.38	45	0.99	11.05
G14	2533.31	0.44	0.83	0.09	0.03	0.5	0.71	72	1.56	16.77
G15	2159.98	0.16	0.73	0.01	0.03	0.41	0.39	46.5	1.66	6.46
G16	1839.98	0.17	0.63	0.01	0.02	0.32	0.31	79	0.76	7.06
G17	1919.98	0.15	0.31	0.01	0	0.19	0.25	64.5	1.36	0.4
G18	3039.97	0.17	0.79	0.01	0.03	0.42	0.29	18.5	1.18	10.62
G19	2639.97	0.05	0.34	0	0.01	0.21	0.2	43.5	0.75	2.1
G20	2186.64	0.42	0.85	0.09	0.04	0.53	0.73	75	0.63	18.95
G21	2666.64	0.23	0.42	0.03	0.01	0.27	0.37	51	0.27	1.23
G22	1999.98	0.35	0.68	0.06	0.02	0.4	0.55	86.5	1.78	5.68
G23	2346.64	0.47	0.65	0.11	0.03	0.49	0.74	79.5	2.18	4.77
G24	2826.64	0.01	0.55	0	0.02	0.38	0.02	32	1.41	7.48
G25	3173.3	0.16	0.9	0.01	0.03	0.47	0.41	17	0.95	11.98
G26	3733.3	0.31	1.23	0.05	0.06	0.65	0.59	51	2.04	19.35
G27	2026.65	0.01	0.4	0	0.01	0.23	0.15	44.5	0.5	1.69
G28	1733.32	0.1	0.4	0.01	0.01	0.22	0.24	52.5	1.41	3.44
G29	2586.64	0.29	0.88	0.04	0.03	0.47	0.54	65	1.02	15.3
G30	2133.31	0.02	0.49	0	0.02	0.35	0.09	56	0.84	6.22
G31	1893.31	0.09	0.51	0	0.02	0.32	0.15	56.5	0.72	3.53
G32	2506.64	0.14	0.68	0.01	0.02	0.34	0.28	49	1.67	4
G33	2213.31	0.08	0.87	0	0.05	0.53	0.38	52	1.5	14.43
G34	2986.64	0.02	0.51	0	0.01	0.29	0.18	24.5	0.2	3.94
G35	2959.97	0.27	0.6	0.04	0.02	0.35	0.45	37.5	0.35	2.79
G36	2906.64	0.01	0.39	0	0.01	0.23	0.07	28	0.44	3.87
G37	2213.31	0.13	0.39	0.01	0.01	0.23	0.27	59	1.02	5.8
G38	3173.3	0.06	0.44	0	0.01	0.23	0.16	7	1.31	1.67
G39	2586.64	0.17	0.52	0.01	0.01	0.28	0.27	59	0.61	5.75
G40	2399.98	0.13	0.51	0.01	0.01	0.27	0.21	59	0.99	10.83
G41	1999.98	0.24	0.56	0.03	0.02	0.34	0.38	83.5	0.09	1.49
G42	2239.98	0.16	0.35	0.01	0.01	0.2	0.25	65	0.8	6.93
G43	2959.97	0.2	0.46	0.02	0.01	0.26	0.35	34	0.9	12.27
G44	2693.31	0.28	0.46	0.04	0.01	0.3	0.44	54.5	0.77	9.75
G45	2053.31	0.2	0.55	0.02	0.01	0.29	0.36	67.5	1.47	1.83
G46	2693.31	0.04	0.49	0	0.01	0.29	0.12	21.5	1.42	3.95
G47	2213.31	0.25	0.81	0.03	0.04	0.5	0.56	75.5	1.24	18.16
G48	1946.65	0.08	0.38	0	0.01	0.22	0.23	56	1.27	1.97
G49	2026.65	0.01	0.32	0	0.01	0.21	0.06	38.5	1.06	2.57
G50	2186.64	0.06	0.46	0	0.01	0.26	0.16	54	0.54	3.68
Ranks	Mean	SIPC1	SIPCF	EV1	EVF	D	ASV	GGED	b	S2d
G1	26.5	8.5	35	9	30.5	34.5	15.5	11	31	26
G2	41	11.5	29	9	30.5	33	6	32	38	34
G3	45	20.5	23.5	24.5	13	22.5	18	45.5	46	2
G4	6	32	26	34	13	24	30	7.5	24	28
G5	10	37.5	14.5	39	13	19	32.5	29	32	16
G6	13.5	11.5	17	9	13	19	4.5	5	5.5	27
G7	20	15	11	9	13	6	11	13	5.5	11
G8	38	41.5	49	39	46	47	45.5	42	49	35
G9	2	47.5	39.5	48	46	46	47	16	10	43
G10	24	33.5	33	34	30.5	30	27.5	37	28	39
G11	28	24.5	39.5	24.5	46	44	27.5	15	35	48
G12	29.5	20.5	37	24.5	30.5	32	18	36	43	15
G13	11.5	33.5	44.5	34	40	39	36	19	1.5	40
G14	22	49	43	48	40	44	48	43	36.5	46
G15	36	27	38	24.5	40	37	38	20	40	30
G16	49	30	31	24.5	30.5	25.5	29	47	15.5	32
G17	47	24.5	1	24.5	1	1	21.5	38	21	1
G18	5	30	41	24.5	40	38	26	3	12	37
G19	18	8.5	3	9	13	3.5	14	17	17	9
G20	34.5	47.5	44.5	48	46	48.5	49	44	22	49
G21	17	37.5	10	39	13	14.5	34	22.5	42	3
G22	43.5	46	35	46	30.5	36	43	50	44	23
G23	26.5	50	32	50	40	42	50	48	50	22
G24	13.5	2.5	26	9	30.5	34.5	1	9	25.5	33
G25	3.5	27	48	24.5	40	40.5	39	2	7	41
G26	1	45	50	45	50	50	45.5	22.5	48	50
G27	41	2.5	8.5	9	13	9.5	8.5	18	33.5	6
G28	50	18	8.5	24.5	13	6	20	25	25.5	13
G29	20	44	47	43	40	40.5	42	39.5	3.5	45
G30	37	5.5	18.5	9	30.5	30	4.5	29	11	29
G31	48	17	21	9	30.5	25.5	8.5	31	19	14
G32	23	23	35	24.5	30.5	27.5	25	21	41	21
G33	32	15	46	9	49	48.5	36	24	33.5	44
G34	7	5.5	21	9	13	19	13	6	45	19
G35	8.5	41.5	30	43	30.5	30	41	12	39	12
G36	11.5	2.5	6.5	9	13	9.5	3	7.5	36.5	18
G37	32	20.5	6.5	24.5	13	9.5	23.5	34	3.5	25
G38	3.5	11.5	12	9	13	9.5	11	1	20	5
G39	20	30	23.5	24.5	13	16	23.5	34	23	24
G40	25	20.5	21	24.5	13	14.5	15.5	34	1.5	38
G41	43.5	39	28	39	30.5	27.5	36	49	47	4
G42	29.5	27	4	24.5	13	2	21.5	39.5	13	31
G43	8.5	35.5	14.5	34	13	12.5	31	10	9	42
G44	15.5	43	14.5	43	13	22.5	40	27	14	36
G45	39	35.5	26	34	13	19	32.5	41	30	7
G46	15.5	7	18.5	9	13	19	7	4	27	20
G47	32	40	42	39	46	44	44	45.5	15.5	47
G48	46	15	5	9	13	6	18	29	18	8
G49	41	2.5	2	9	13	3.5	2	14	8	10
G50	34.5	11.5	14.5	9	13	12.5	11	26	29	17
Note: The genotypes with the highest mean and GGED distance with high value values received the rank of 1; for AMMI parameters, S2di parameter the genotypes with the least values received the rank of 1; for regression coefficient, genotype with the least difference from b = 1 received the rank of 1.
